# Supplementary material for: Nerve-Sparing Laparoscopic Radical Hysterectomy (nsLRH) without Adjuvant Therapy in FIGO Stage IB3 Cervical Cancer Patients: Surgical Technique and Survival Outcomes
Source: Cancers (Basel). 2024 Sep 30;16(19):3355. doi: 10.3390/cancers16193355 (PMC11475574; doi:10.3390/cancers16193355)
Supplement: Supplementary file 1 [file cancers-16-03355-s001.zip]

Archive with 1 entries (1 files):
- cancers-3188900-supplementary.pdf
